# Supplementary material for: The Genetic Architecture of Grain Yield in Spring Wheat Based on Genome-Wide Association Study
Source: Front Genet. 2021 Nov 15;12:728472. doi: 10.3389/fgene.2021.728472 (PMC8634730; doi:10.3389/fgene.2021.728472)
Supplement: Supplementary file 1 [file Data_Sheet_1.zip]

Archive with 9 entries (8 files):
- Supplementary material/
- Supplementary material/Figure S1.docx
- Supplementary material/Figure S2.docx
- Supplementary material/Figure S3.docx
- Supplementary material/Figure S4.docx
- Supplementary material/Table S1.xlsx
- Supplementary material/Table S2.docx
- Supplementary material/Table S3.docx
- Supplementary material/Table S4.xlsx
