# Supplementary material for: The Genetic Architecture of Grain Yield in Spring Wheat Based on Genome-Wide Association Study
Source: Front Genet. 2021 Nov 15;12:728472. doi: 10.3389/fgene.2021.728472 (PMC8634730; doi:10.3389/fgene.2021.728472)
Supplement: Supplementary file 1 [file Data_Sheet_1.zip › Supplementary material/Table S1.xlsx]

## Sheet: Table S1
Table S1 Phenotypic data analysis for grain yield and related traits in the 251 spring wheat accessions
Name	Released year	Origin	SNU	SN	SL	KNS	TKW (g)	GY (kg.hm-1)	Number of favorable alleles	Subgroup
Bailuotuo	1950	-	125.694	13.9424	8.6803	26.6439	29.6595	3166.92	11	3
Jiaxuan2	1960	Heilongjiang	159.944	14.1894	8.47652	30.0076	31.3139	4636.09	20	3
Lianfeng	1972	-	109.222	15.7955	10.4697	27.9091	30.4967	2810.49	16	3
Dingxinxiaomai		-	148.306	16.3409	10.4311	32.303	25.4553	3822.08	12	3
Hemai1	1970	-	122.583	15.2197	9.66212	31.9924	32.4532	3750.98	16	3
Hemai3		-	127.361	15.0303	9.16515	32.7197	29.6731	3803.59	11	3
Mailiduo	1956	-	130.083	14.5455	8.64242	25.2045	28.2463	2803.18	18	3
Gannan96		-	179.917	14.1455	8.60227	26.0909	28.2638	3949.86	9	3
Xihong	1970	-	129.167	15.3559	9.85076	34.2045	30.2959	3947.94	10	3
Yongjie	1950	Heilongjiang	128.944	15.5909	10.4364	29.3485	27.1926	2896.24	14	1
Gansu96	1954	USA	148.75	14.1894	8.65909	23.1136	27.214	2939.2	13	1
Huomaizi	1950	Heilongjiang	133.361	15.0682	9.97689	27.4545	24.6708	2961.47	12	1
Daqingmang	1950	Heilongjiang	108.167	15.6932	9.83485	31.5379	25.1844	2586.15	9	1
Tubuqi	1950	Heilongjiang	148.25	15.9091	9.12652	27.4848	29.6214	3639.27	8	1
Lnshou	1950	Heilongjiang	137.472	16.1818	9.3053	29.6212	31.4672	3856.02	12	1
Binnan	1950	Heilongjiang	121.722	16.3409	9.40455	34.1288	28.1482	3517.56	16	1
Huoqiu	1950	Heilongjiang	126.625	14.8485	9.11629	28.5038	32.7839	3568.84	9	1
Nonglin34hao	1950	Heilongjiang	145.361	14.4621	9.39167	25.6515	29.0485	3147.76	9	1
Zaohong	1965	Heilongjiang	138.556	16.5227	10.2061	37.6288	31.8888	5313.71	20	1
Zhaoan		-	147.417	16.2992	10.336	30.1818	28.9739	3851.65	19	1
Kefan	1965	Heilongjiang	157.778	15.8409	9.13939	32.0606	29.5013	4569.52	17	1
Ke72	1972	Heilongjiang	144.389	15.1818	8.60758	26.2424	29.9839	3755.93	14	1
Kehua	1950	Heilongjiang	134.056	15.7121	10.3758	27.4394	27.3282	3066.51	9	1
Kehui	1950	Heilongjiang	125.125	16.447	11.4879	28.6515	29.4232	3060.34	12	1
Keguang	1963	Heilongjiang	155.764	15.8902	10.0473	31.178	28.402	4316.76	22	1
KeFeng	1950	Heilongjiang	170.917	13.7879	7.51212	27.2197	26.1612	3732.84	12	1
longmai19	1994	Heilongjiang	151.75	15.4538	8.8625	30.1265	27.0227	3749.62	19	1
Kesui		Heilongjiang	132.306	16.9242	9.81439	37.5606	30.5893	4589.3	19	1
Kejian	1967	Heilongjiang	108.167	16.3371	11.2936	35.322	36.2992	4485.8	19	1
Kejin	1968	Heilongjiang	121.25	16.9318	10.6152	35.4508	33.4769	4366.22	23	3
Kezhuang	1959	Heilongjiang	118.694	16.7727	10.3409	38.5152	31.5815	4373.37	20	1
Kemao	1965	Heilongjiang	134.417	15.7803	9.85871	29.8712	29.2003	3555.63	11	1
Kehong	1967	Heilongjiang	131.861	17.5076	11.9364	43.9205	31.4664	5677.63	22	1
Kequan	1968	Heilongjiang	133.597	17.2045	10.3432	41.7273	32.2249	5221.14	19	1
Ke69-701	1970	Heilongjiang	149.292	15.0909	9.70152	28.375	27.0235	3395.62	11	1
Kejin2	1959	Heilongjiang	143.444	15.1136	8.80758	29.3636	29.3889	3620.21	12	1
Kejin4	1965	Heilongjiang	138.639	17.7121	11.3977	41.8409	30.2596	5240.14	19	1
Kejin5	1960	Heilongjiang	143.028	16.3598	10.0648	34.0189	27.8569	3973.52	17	3
KeZao1	1970	Heilongjiang	151.417	15.9697	8.62576	33.7197	26.8465	4069.91	13	2
KeZao2	1975	Heilongjiang	142.361	15.5	10.4712	36.8333	34.7785	5676.82	22	1
Kehan1	1967	Heilongjiang	115.611	17.3561	10.9606	36.3939	33.934	4311.3	22	1
Kehan2	1968	Heilongjiang	136.028	17.1515	13.1886	31.5606	38.4826	5035.58	25	1
Kehan4	1970	Heilongjiang	133.139	16.6591	12.0337	31.5341	34.003	4359.88	20	1
Kehan5	1970	Heilongjiang	130.694	18.0871	13.2451	37.3636	35.3286	5392.27	24	1
Kehan6	1972	Heilongjiang	126.472	18.1061	12.8455	41.4545	31.4947	4981.71	23	1
Kehan7	1973	Heilongjiang	128.5	19.3129	13.1322	44.2667	30.6493	5272.54	21	1
Kehan8	1975	Heilongjiang	142.806	16.0379	11.1212	33.6326	33.8147	4799.98	16	1
Kehan9	1984	Heilongjiang	133.389	16.5	9.59848	28.6212	33.623	3844.08	21	1
XinKehan9	1987	Heilongjiang	150.667	17.5833	10.153	27.1742	34.7837	4367.03	22	1
Kehan11	1989	Heilongjiang	130.014	17.8333	11.1299	42.7348	32.8026	5480.44	21	1
Kehan12	1989	Heilongjiang	130.708	16.1667	10.8932	33.0379	33.6851	4656	21	2
Kehan14	1995	Heilongjiang	119.306	16.303	11.1644	38.8258	33.9775	4990.38	20	2
Kehan15	1997	Heilongjiang	142.986	16.6591	11.3807	40.0152	32.2081	5638.8	27	2
Kehan16	1999	Heilongjiang	114.611	17.5303	9.88864	39.8295	31.7268	4869.05	16	1
Kehan17	2002	Heilongjiang	115.986	17.8212	11.4337	41.3591	29.8776	4168.31	18	3
Kehan18	2002	Heilongjiang	132.75	18.4848	12.7977	42.1439	34.3849	5832.37	25	3
Kehan19	2004	Heilongjiang	136.917	15.7045	10.5326	33.1212	36.4703	5012.04	21	2
Kehan20	2004	Heilongjiang	113.278	18.4318	11.1356	43.4811	35.4093	5295.56	18	1
Kehan21	2008	Heilongjiang	123.222	17.9621	10.1436	42.9924	31.1941	4855.72	14	1
KeFeng2	1979	Heilongjiang	141.5	16.8864	10.8674	34.6477	35.2751	5191.23	20	1
KeFeng3	1982	Heilongjiang	143.25	17.4242	11.0568	39.8409	30.4752	5162.07	21	1
KeFeng4	1985	Heilongjiang	178.083	14.1591	6.85682	29.2273	25.6244	4022.31	14	1
KeFeng6	1995	Heilongjiang	143.222	15.9015	11.2886	36.9697	36.305	5813.6	21	1
KeFeng7	1998	Heilongjiang	139.444	17.0303	10.2659	37.803	36.4795	5790.14	24	1
KeFeng8	2001	Heilongjiang	146.806	16.9894	10.0705	38.7083	33.7678	5737.28	22	2
KeFeng9	2002	Heilongjiang	136.75	17.3485	10.7106	33.7424	34.6429	5036.57	22	2
KeFeng10	2003	Heilongjiang	131.806	16.2348	10.8273	36.0227	36.2478	5351.43	21	2
KeFeng11	2006	Heilongjiang	123.722	16.5909	11.5674	37.0455	34.9593	4851.04	19	2
KeFeng12	2007	Heilongjiang	126.889	18.8409	11.9614	38.5985	29.363	4310.94	21	1
KeFeng13	2007	Heilongjiang	128.361	17.7538	10.742	41.4621	36.0993	5759.84	21	1
Kelao1	1969	Heilongjiang	119.889	17.2879	9.51894	40.1061	33.3198	4790.8	14	2
Kelao5	1991	Heilongjiang	136.833	17.2121	10.8159	36.8409	33.1249	5125.43	19	2
Kechun1	2010	Heilongjiang	149.25	17.6174	12.1053	41.6061	33.9449	6331.62	27	2
Kechun2	2010	Heilongjiang	133.222	17.4167	11.5348	40.7879	28.1402	4707.41	14	2
Kechun3	2011	Heilongjiang	137.972	19.553	10.7523	46.0758	29.3522	5556.51	25	2
Kechun4	2011	Heilongjiang	136.542	16.7992	11.4754	39.0795	33.4946	5039.22	24	2
Kechun5	2012	Heilongjiang	124.444	20.0909	13.5303	46.1591	33.4273	5526.88	26	2
Kechun6	2014	Heilongjiang	132.5	16.5833	11.8644	35.197	35.6271	4800.79	17	2
Kechun7	2012	Heilongjiang	128.722	19.1591	12.1061	46.3712	33.0733	6029.93	25	2
Kechun8	2014	Heilongjiang	131.306	20.1818	12.5409	41.553	30.4705	5006.67	21	2
Kechun9	2014	Heilongjiang	136.222	20.5985	12.6924	43.678	32.2231	5652.31	24	2
Kechun10	2017	Heilongjiang	131.083	19	12.8235	43.9091	32.6277	5535.98	23	2
Kechun11	2016	Heilongjiang	123.75	17.2424	11.9197	38.4924	33.7123	4790.35	13	2
Kechun12	2016	Heilongjiang	134.861	18.8939	12.3402	40.6439	29.1327	4970.35	22	2
Kenjiu1	1984	Heilongjiang	116.917	17.4697	12.3477	38.5606	31.9836	4362.51	18	3
Kenjiu2	1986	Heilongjiang	164.833	15.2348	7.25985	26.0682	29.5072	3739.69	15	1
Kenjiu3	1986	Heilongjiang	152.806	15.0076	8.39167	26.6591	33.8755	4230.4	14	1
Kenjiu8	1998	Heilongjiang	141	17.7652	12.3402	41.1515	32.9818	5635.71	22	1
Kenjiu9	2003	Heilongjiang	139.194	15.2008	9.21439	33.7083	31.7326	4833.13	18	1
Kenjiu10	2003	Heilongjiang	131.056	17.2348	11.0443	35.5455	38.6161	5675.91	26	1
Kenda1	1981	Heilongjiang	141	14.2311	9.77614	29.5227	33.46	4174.47	16	1
Kenda2	1986	Heilongjiang	126.903	18.0758	11.6777	45.2727	29.1852	4834.79	20	2
Kenda3	1991	Heilongjiang	97.3611	16.7614	10.9189	38.1174	28.3723	3298.07	14	2
Kenda4	1994	Heilongjiang	137.917	18.303	9.80076	36.0758	36.1351	5565.17	24	2
Kenda5	2000	Heilongjiang	124.083	17.9848	10.5508	32.8788	34.615	4176.61	15	2
Kenda6	2000	Heilongjiang	120.083	18.2121	11.225	45.0227	30.9585	4923.49	18	2
Kenda7	2002	Heilongjiang	123.417	18.3561	11.6485	36.5	35.7745	4708.9	15	2
Kenda8	2002	Heilongjiang	116.319	18.0303	11.0447	34.1098	32.3178	3971.39	15	2
Kenda12	2009	Heilongjiang	119.472	15.4091	8.54394	29.3636	35.2577	3899.67	15	1
Gang107	1970	Heilongjiang	128.972	16.6667	9.24621	38.6894	33.632	4933.28	20	1
Kenhong5	1987	Heilongjiang	121.278	16.9545	9.81742	39.5758	30.3812	4434.04	18	1
Kenhong7	1988	Heilongjiang	118.111	15.303	10.4712	29.2045	32.8485	3581.83	10	1
Kenhong13	1996	Heilongjiang	121.472	17.1326	11.0227	37.5189	33.2867	4662.25	18	1
Kenhong15	1998	Heilongjiang	136.153	16.8864	10.2614	40.9697	30.9773	5100.39	20	1
Kenhong16	1997	Heilongjiang	139.417	17.6894	10.5197	36.4924	30.8628	5510.37	18	2
Kenhong23	2016	Heilongjiang	125.889	17.7008	11.2492	43.1705	29.4062	5508.4	19	2
KenBei1	1982	Heilongjiang	114.028	16.4848	9.77538	38.4886	37.5044	5022.49	23	2
Beimai1	2005	Heilongjiang	123.556	17.2348	11.7439	39.928	33.9913	5008.01	22	2
Beimai2	2005	Heilongjiang	138.889	17.4167	11.0417	36.3333	29.0633	4363.87	19	2
Beimai3	2008	Heilongjiang	144.125	16.4697	10.1682	37.428	33.1369	5403.19	23	2
Beimai4	2008	Heilongjiang	129.306	17.7023	11.5519	38.7833	33.5967	4909.56	19	2
Beimai6	2007	Heilongjiang	136.222	17.9697	12.2053	38.4545	30.7334	4942.84	18	2
Beimai7	2008	Heilongjiang	132.639	18.8106	11.9932	42.2197	23.3819	3793.32	10	2
Beimai8	2009	Heilongjiang	128.278	16.5455	10.1477	40.9811	33.3753	5305.85	19	2
Beimai11	2011	Heilongjiang	127.5	17.3409	10.2598	41.6515	27.0661	4961.17	19	2
Beimai12	2011	Heilongjiang	130.778	20.678	13.3011	46.5417	27.5608	5003.1	24	2
Beimai14	2016	Heilongjiang	123.167	17.1515	10.9841	39.6288	37.738	5466.13	18	2
Beimai15	2016	Heilongjiang	142.194	18.553	11.4402	43.0455	31.6785	5830.25	23	2
Dongnong113	1986	Heilongjiang	137.722	18.2121	10.5689	37.7386	20.5479	3325.75	8	1
LongFumai4	1990	Heilongjiang	141.861	18.5417	11.9697	50.6288	31.0716	6741.21	27	1
LongFumai5	1992	Heilongjiang	127.028	17.0152	12.2174	43.3864	34.8856	5852.63	24	1
LongFumai6	1994	Heilongjiang	131.514	18.0227	12.5136	41.7159	35.0553	5858.29	25	1
LongFumai8	1998	Heilongjiang	126.236	15.4697	11.7383	30.4091	32.8105	3713.05	11	1
LongFumai10	2000	Heilongjiang	109.542	17.5682	11.2292	36.4091	37.8448	4849.25	13	2
LongFumai16	2009	Heilongjiang	138.306	16.7424	11.9045	34.4015	36.3526	5244.29	18	2
LongFumai17	2007	Heilongjiang	124.056	17.3523	12.0833	38.4811	35.9631	5045.1	22	2
LongFumai18	2008	Heilongjiang	100.806	17.822	11.9928	38.4091	33.9452	4241.97	16	2
LongFumai21	2018	Heilongjiang	142.375	15.3902	9.91553	34.2386	39.3696	5813.28	22	2
Liaochun10	1998	Liaoning	108.444	14.1818	9.01515	31.303	35.5929	3553.5	15	2
Hezuo4	1954	Heilongjiang	116.944	16.3258	9.09205	33.9015	28.7466	3520.54	13	2
Hezuo7	1956	Heilongjiang	139.722	14.3295	8.98068	24.2008	31.2482	3306.18	15	2
Songhuajiang2	1956	USA	148.569	14.9091	8.98939	27.2879	28.5184	3472.5	15	3
Songhuajiang3	1958	USA	133.764	13.0644	7.80644	24.3144	31.3335	3145.59	15	3
Xinshuguang1	1950	Heilongjiang	129.472	14.5076	8.33258	29.9773	31.2703	3659.56	9	3
Xinshuguang3	1971	Heilongjiang	135.333	16.0985	10.0436	37.7159	37.0703	5716.86	23	3
Xinshuguang4	1971	Heilongjiang	118.208	17.7538	9.56136	42.2045	30.0049	4564.18	15	3
Xinshuguang5	1971	Heilongjiang	122.556	12.9167	7.31818	23.9015	27.383	2464.35	12	3
Xinshuguang6	1972	Heilongjiang	129.764	16.8144	10.8955	35.3674	33.6547	4507.15	21	1
Xinshuguang8	1973	Heilongjiang	140.222	19.1894	12.6337	39.7159	30.3082	4932.3	26	1
Xinshuguang9	1975	Heilongjiang	125.167	14.8485	9.41364	29.1061	34.2902	3737.33	13	1
Hechun1	1970	Heilongjiang	126.972	17.5152	8.94242	36.0985	39.2875	5534.41	22	1
Hechun2	1970	Heilongjiang	135.514	16.7121	10.8659	37.072	35.9941	5515.73	23	1
Hechun3	1971	Heilongjiang	121.444	17.0606	9.88712	37.4697	32.4125	4392.41	19	1
Hechun4	1972	Heilongjiang	135.917	15.8409	8.83939	33.0303	36.5872	4672.41	17	1
Hechun5	1975	Heilongjiang	156.778	16.8939	10.7227	35.4924	34.1818	5703.12	24	1
Hechun12	1985	Heilongjiang	136.458	15.197	9.01705	30.8068	33.4939	4249.22	15	1
Longchun1	2014	Heilongjiang	130.889	15.6894	11.8879	26.3864	31.3599	3546.39	14	2
Longchun3	2015	Heilongjiang	147.222	16.9848	10.2174	32.2652	31.5745	4579.69	20	2
Longchun4	2015	Heilongjiang	153.528	17.0303	10.8189	34.0682	34.8997	5463.67	20	2
Longmai2	1960	Heilongjiang	148.083	16.5682	10.9402	36.697	32.6768	5313.66	21	2
Longmai11	1983	Heilongjiang	138.319	16.8045	10.3095	39.7515	31.193	5039.4	23	2
Longmai12	1987	Heilongjiang	134.361	18.697	11.6545	45.2045	30.4428	5436.03	25	2
Longmai13	1988	Heilongjiang	172.278	16.1591	11.4333	41.053	32.6297	6987.39	29	1
Longmai14	1988	Heilongjiang	131.111	16.8258	9.98902	40.0909	37.0011	5722.8	25	1
Longmai15	1989	Heilongjiang	110.764	16.2008	10.7163	36.7879	37.1553	4688.87	16	1
Longmai16	1990	Heilongjiang	113.972	16.2576	10.9773	39.0932	34.6381	4723.33	12	1
Longmai17	1990	Heilongjiang	120.917	15.7083	10.1473	34.6553	34.3366	4273.33	15	1
Longmai20	1994	Heilongjiang	121.694	17.8409	11.1008	40.9583	36.705	5568.81	23	1
Longmai23	1999	Heilongjiang	150.042	15.7159	9.6072	37.0644	35.2665	6104.32	28	1
Longmai24	1999	Heilongjiang	123.417	15.7576	10.4508	39.0227	34.4217	4878.68	15	2
Longmai27	2003	Heilongjiang	118.389	16.9697	12.2227	38.0909	36.4176	4919.7	17	2
Longmai29	2003	Heilongjiang	126.833	16.9621	10.4598	40.4773	38.7326	5682.15	21	2
Longmai31	2005	Heilongjiang	126.083	16.5606	10.7129	35.75	34.9715	4705.4	14	1
Longmai32	2007	Heilongjiang	137.694	15.0227	9.61364	34.8333	32.9699	4846.24	15	1
Longmai26	2001	Heilongjiang	118.167	17.8712	11.7826	33.4394	41.248	4964.41	21	1
Longmai30	2004	Heilongjiang	125.194	18.572	12.6261	37.9583	27.5964	4373.98	21	1
Longmai33	2009	Heilongjiang	133.333	17.7879	11.5447	35.4242	31.9612	5362.91	25	2
Longmai35	2014	Heilongjiang	133.417	17.3788	11.7614	40.0152	31.9849	5470.15	23	2
Longmai36	2013	Heilongjiang	119.278	18.7576	11.9432	42.3788	29.0973	4263.53	14	2
Longmai37	2014	Heilongjiang	131.167	16.2682	9.46629	39.2652	28.7595	4478.37	22	1
Longmai39	2016	Heilongjiang	124.306	17.3106	11.2879	38.8561	30.5964	4437.01	21	2
Longmai40	2017	Heilongjiang	128.306	17.1061	11.6545	40.1364	35.2103	5512.73	21	1
xiaobingmai33	1990	Jilin	124.972	15	10.4962	29.447	37.282	4098.7	19	1
Chinese spring	1932	Sichuan	105.875	16.3485	8.47424	38.2727	29.9646	3593.11	15	2
Liaomai1		Liaoning	126.917	15.7576	9.15985	30.7273	29.3263	3356.07	9	1
Liaochun4	1960	Liaoning	142.25	13.8636	8.39924	28.3333	32.1996	3962.97	13	1
Liaochun2	1960	Liaoning	147.431	13.7652	7.44773	30.0758	31.6747	4249.77	13	2
Neimai19	1991	Ningxia	116.319	13.8485	8.82348	29.4205	35.7613	3392.84	10	2
Ji-4673Jichun190	1968	Jilin	112.681	15.0152	9.19318	29.9432	28.5226	3110.62	10	1
Ji-0011Jichun1hao	1968	Jilin	125.361	14.7538	9.20114	27.197	30.2033	3123.48	12	3
Ji-0011Jichun101	1968	Jilin	136.958	15.0076	9.19015	26.928	29.0804	3213.47	16	3
Ji-0011Jichun106	1968	Jilin	144.5	13.6439	8.3197	24.7955	30.739	3403.81	20	3
Ji-0012Jichun123	1968	Jilin	125.083	14.3295	9.14811	28.322	29.134	3027.86	11	3
Ji-0012Jichun126	1968	Jilin	142.194	13.7992	9.2875	23.0909	31.7654	3078.76	8	3
Ji-0012Jichun129	1968	Jilin	130.639	16.1326	10.2663	35.4394	33.3813	4263.98	18	3
Ji-0012Jichun132	1968	Jilin	128	15.5833	9.61591	25.7803	27.5758	2845.86	15	3
Ji-0013Jichun147	1968	Jilin	140	13.9773	8.5803	23.447	30.5333	3002.48	15	3
Ji-0013Jichun157	1968	Jilin	141.944	13.3409	8.26061	23.9167	31.3154	3054.15	14	3
Ji-0013Jichun158	1968	Jilin	150.361	14.4924	10.35	29.2424	33.4052	4486.46	24	3
Ji-0014Jichun201	1968	Jilin	131.833	14.8636	9.39848	29.2727	32.8292	3795.53	15	3
Ji-0018Jichun517	1968	Jilin	104.889	16.9621	10.289	39.9129	30.6594	3545.86	12	3
Ji-0020Jichun1004	1968	Jilin	122.333	15.0379	9.49545	33.5455	36.0343	4533.29	19	3
Ji-0024Jilinnongda901	1968	Jilin	122.917	16.303	9.75985	34.9621	31.5156	3836.26	14	3
BLxiaomai -1		Poland	131.194	14.7273	10.022	32.0606	39.2816	5361.3	23	3
BLxiaomai -2		Poland	132.833	15.1288	9.41894	36.0985	38.6646	5610.39	23	3
Ganmai12		Gansu	105.944	15.4098	8.0075	28.7083	35.7329	3152.7	10	1
Shen68-71	1970	Liaoning	140.333	13.0909	7.94924	30.3864	33.8101	4306.05	18	1
Yinmai3		Ningxia	128.028	13.7803	7.51818	30.1061	33.6785	3890.22	13	2
Yinmai2		Ningxia	88.7222	14.897	8.31212	30.3076	33.2783	2652.46	10	3
Jianandahong		Canada	179.361	13.4318	7.98106	27.5	29.6415	4421.22	17	3
Jianada13		Canada	145.5	15.7765	9.19318	26.7223	28.7423	3057.59	13	3
Australia		Austrial	116.639	16.2424	7.57045	29.625	33.1806	3469.65	18	3
Nonglin34		Japan	131.25	14.8788	8.27955	30.3826	24.6715	3228.41	12	3
Nonglin45		Japan	103.125	14.5417	7.84773	28.75	24.7136	2232.98	11	3
Mexico-1		Mexico	120.278	12.9697	8.61894	24.7045	29.6859	2545.17	7	3
Mexico-2		Mexico	130.139	14.3864	9.02045	27.2803	29.8687	3320.69	15	3
LongFu16-73	2016	Heilongjiang	157.528	16.6742	11.0545	34.4773	33.4702	5639.54	28	3
LongFu17-204	2017	Heilongjiang	138.694	16.9242	11.3242	37.0985	39.7102	6180.39	27	2
LongFu14-591	2014	Heilongjiang	120.472	18.0303	12.0049	39.4129	32.3031	4564.51	16	2
LongFu14-666	2014	Heilongjiang	133.167	17.5455	10.2598	37.3561	30.6557	4851.28	18	2
LongFu14-313	2014	Heilongjiang	128.583	17.0379	11.2288	42.5758	34.3638	5502.24	18	2
LongFu15-307	2015	Heilongjiang	147.264	17.0758	11.5712	39.5758	35.2182	6300.87	28	2
LongFu14-1138	2014	Heilongjiang	132.056	17.6742	11.9773	43.5152	33.7256	5776.55	23	2
LongFu16-362	2016	Heilongjiang	123.708	17.4545	10.3875	38.803	30.819	4541.13	17	2
LongFu16-261	2016	Heilongjiang	139.917	17.5758	11.3174	43.4167	34.4124	6505.13	26	2
LongFu16-387	2016	Heilongjiang	132.889	17.4167	11.7136	40.9773	35.1755	5790.9	25	2
LongFu17-098	2017	Heilongjiang	148.722	18.3561	11.0273	42.9091	31.9464	6211.96	25	1
LongFu17-234	2017	Heilongjiang	120.528	18.6515	11.5248	41.303	30.3817	4797.63	15	1
LongFu17-5277	2017	Heilongjiang	138.667	17.0682	11.4053	45.7273	31.7294	6180.78	26	2
LongFu17-5283	2017	Heilongjiang	131.889	17.8447	12.0996	42.6629	32.9445	5894.12	24	2
LongFu18-101	2018	Heilongjiang	127.833	16.5606	10.0545	40.0152	36.4902	5590.69	19	2
LongFu18-171	2018	Heilongjiang	137.528	18.0833	12.4485	44.6894	35.1773	6574.75	25	1
LongFu18-199	2018	Heilongjiang	122.639	16.5758	10.5333	40.0303	35.5082	5195.45	22	2
LongFu18-304	2018	Heilongjiang	120.806	17.447	12.1326	43.9545	34.8386	5612.24	25	2
LongFu18-395	2018	Heilongjiang	116.278	18.9091	12.6197	45.2083	33.3987	5205.51	23	2
LongFu18-596	2018	Heilongjiang	113.833	18.6061	12.3795	43.4545	35.0236	5763.45	20	2
LongFu18-865	2018	Heilongjiang	133.361	17.0568	11.3345	39.7689	31.9184	5214.15	22	2
LongFumai195	2015	Heilongjiang	116.944	16.2311	10.953	35.7235	39.2863	5275.69	20	3
LongFumai196	2015	Heilongjiang	127.5	17.8674	10.7318	41.2841	36.8142	6005.53	25	1
Kenmai10	2003	Heilongjiang	119.528	18.125	12.2345	44.1326	32.9497	5217	21	1
Kenda163672	2016	Heilongjiang	97.4444	18.6818	13.8254	42.2992	31.925	3999.73	16	1
Gang09-558	2009	Heilongjiang	116.444	17.0455	11.8667	36.0303	36.9139	4605.29	18	2
Dongnong156597	2015	Heilongjiang	119.806	17.0455	11.1693	41.447	35.9506	5531.34	24	2
Long14-4861	2014	Heilongjiang	136	17.5152	11.8091	43.1098	31.909	6081	28	2
Longmai76	2017	Heilongjiang	130.264	17.4432	12.7223	45.8182	34.7468	6077.47	27	2
Longmai85	2018	Heilongjiang	110.917	16.4205	10.8375	36.8826	39.8857	5139.12	20	2
Longmai86	2018	Heilongjiang	135.361	17.4508	11.9674	41.2652	34.7366	5934.85	26	2
Longmai91	2019	Heilongjiang	116.333	16.9697	11.4727	41.2803	31.5508	4519.71	20	2
Longmai92	2019	Heilongjiang	120.139	17.4508	12.6973	41.9962	32.2213	4931.6	25	2
Longmai93	2019	Heilongjiang	118.319	18.8295	12.1136	41.1288	34.3183	5062.89	21	1
Longmai97	2019	Heilongjiang	124.194	17.4394	11.3576	36.0227	32.9645	4499.24	26	3
Longmai98	2019	Heilongjiang	117.528	17.6288	11.208	38.2235	39.1646	5446.59	22	3
Kechun120444	2012	Heilongjiang	112.25	19.4735	11.4841	48.2197	26.7255	4333.92	21	2
Kechun120930	2014	Heilongjiang	119.972	17.0455	12.2178	39.4924	36.1686	5326.96	19	2
Kechun140243	2014	Heilongjiang	112.792	19.2614	12.8367	42.5568	32.4744	4629.24	15	2
Kechun140865	2014	Heilongjiang	122.472	16.8826	11.4152	35.697	30.6339	4035.11	15	2
Kechun150397	2015	Heilongjiang	124.944	16.8523	11.1489	39.6667	32.8209	4940.16	19	2
Kechun151065	2015	Heilongjiang	130.903	18.8295	13.1231	41.8977	29.3267	3837.35	15	2
Kechun151186	2015	Heilongjiang	145.722	16.9129	10.45	42.5341	29.3941	5530.23	25	2
Kechun151350	2015	Heilongjiang	118.806	19.6894	12.9045	36.6288	31.9041	4091.4	12	2
LongKen415	2014	Heilongjiang	132.861	18.0455	11.35	42.7727	30.0138	5111.34	18	2
SNU: spike number per unit area; SN: spikelet number; SL: spike length; KNS: kernel number per spike; TKW: thousand-kernel weight; GY: grain yield.
