# Supplementary material for: The Genetic Architecture of Grain Yield in Spring Wheat Based on Genome-Wide Association Study
Source: Front Genet. 2021 Nov 15;12:728472. doi: 10.3389/fgene.2021.728472 (PMC8634730; doi:10.3389/fgene.2021.728472)
Supplement: Supplementary file 1 [file Data_Sheet_1.zip › Supplementary material/Table S4.xlsx]

## Sheet: Table S4
Table S4 Marker-trait associations for grain yield related traits in 251 spring wheat accessions
Trait	Marker	Chromosome	P-value	R2
TKW-2	AX-110180733	1A	3.75667e-06	0.113966
TKW-3	AX-110180733	1A	5.55253e-07	0.134866
TKW-4	AX-110180733	1A	1.34888e-05	0.100553
TKW-blup	AX-110180733	1A	4.48954e-07	0.134606
SL-1	AX-111234438	1A	2.07849e-05	0.0930759
SL-2	AX-111234438	1A	3.25035e-05	0.0878812
SL-4	AX-111234438	1A	1.18671e-05	0.0993349
SL-blup	AX-111234438	1A	6.66796e-06	0.104043
SL-4	AX-109372364	1A	2.36851e-05	0.0904473
SL-blup	AX-109372364	1A	2.77176e-05	0.0885499
SL-4	AX-108814201	1A	6.33862e-05	0.0807771
SL-2	AX-110542887	1A	8.09434e-05	0.0780245
SL-1	AX-108817901	1A	3.76668e-05	0.0839646
SL-4	AX-108817901	1A	2.0537e-05	0.0909421
SL-blup	AX-108817901	1A	1.366e-05	0.0930356
SL-3	AX-108943547	1A	1.9205e-05	0.0896204
TKW-4	AX-108792730	1A	5.93931e-05	0.0810778
TKW-blup	AX-108792730	1A	2.5983e-05	0.0899182
TKW-2	AX-109971512	1A	5.70988e-05	0.0826284
TKW-blup	AX-109971512	1A	5.20459e-05	0.084569
SL-4	AX-108730092	1A	8.64378e-05	0.0807368
SL-3	AX-109312262	1A	7.93794e-05	0.0774697
SL-4	AX-109312262	1A	2.66714e-05	0.0881057
SL-blup	AX-109312262	1A	1.68777e-05	0.0912877
SL-1	AX-108850659	1A	4.0239e-05	0.0831812
SL-4	AX-108850659	1A	2.75673e-05	0.087496
SL-blup	AX-108850659	1A	1.39979e-05	0.0926334
SL-1	AX-110363533	1A	4.20611e-05	0.0836952
SL-4	AX-110363533	1A	1.82285e-05	0.092486
SL-blup	AX-110363533	1A	2.6729e-05	0.0886111
SL-1	AX-110167459	1A	5.27982e-05	0.082428
SL-4	AX-110167459	1A	5.57001e-05	0.0834231
SL-blup	AX-110167459	1A	2.60188e-05	0.0893073
KNS-3	AX-94634747	1B	5.03034e-05	0.0812754
KNS-3	AX-110953049	1B	1.72403e-05	0.0905515
KNS-blup	AX-110953049	1B	5.67587e-05	0.0798055
GY-4	AX-111157081	1D	8.37627e-05	0.0784148
GY-4	AX-110449657	1D	8.66763e-05	0.0800774
SNU-2	AX-86175573	1D	6.07719e-05	0.0819669
SL-1	AX-94767476	1D	2.00219e-05	0.090312
SL-2	AX-94767476	1D	6.76263e-05	0.0798861
SL-4	AX-94767476	1D	2.60644e-05	0.0886197
SL-blup	AX-94767476	1D	6.33015e-06	0.100612
SL-1	AX-95173668	1D	9.49179e-05	0.077112
SL-blup	AX-95173668	1D	2.3129e-05	0.0894609
GY-4	AX-111041231	2A	2.32558e-05	0.0904628
KNS-1	AX-111470278	2B	9.60552e-05	0.0759331
KNS-3	AX-111470278	2B	1.75707e-05	0.0914881
KNS-blup	AX-111470278	2B	3.78385e-06	0.104305
GY-1	AX-111470278	2B	5.67465e-05	0.0796249
SL-blup	AX-109817136	2D	4.99029e-05	0.0817557
SN-4	AX-111956072	2D	6.65867e-05	0.0814455
SL-1	AX-111956072	2D	2.27289e-05	0.0955758
SL-4	AX-111956072	2D	9.24009e-05	0.0835173
SL-blup	AX-111956072	2D	7.13179e-05	0.0858628
SN-4	AX-86163393	2D	8.30935e-05	0.077652
SL-1	AX-86163393	2D	2.67321e-05	0.0869334
SL-4	AX-86163393	2D	3.73758e-05	0.0849574
SL-blup	AX-86163393	2D	1.86526e-05	0.0901552
SL-1	AX-110090611	2D	4.35009e-06	0.104979
SL-2	AX-110090611	2D	1.64856e-05	0.0929874
SL-4	AX-110090611	2D	2.78321e-06	0.110925
SL-blup	AX-110090611	2D	1.61099e-06	0.11467
GY-1	AX-111707600	3A	3.13779e-05	0.11734
SN-1	AX-111636646	3A	9.19842e-05	0.0766978
SN-1	AX-108850430	3A	9.94413e-05	0.0835153
SN-2	AX-110922897	3A	6.48113e-05	0.0789802
SL-1	AX-110922897	3A	3.3516e-06	0.104683
SL-2	AX-110922897	3A	3.36227e-05	0.084939
SL-4	AX-110922897	3A	1.57315e-05	0.0926133
SL-blup	AX-110922897	3A	4.83821e-06	0.101769
SL-3	AX-109490522	3A	7.98038e-06	0.0978223
SL-blup	AX-109490522	3A	3.24473e-05	0.0860628
SL-3	AX-108863620	3A	4.11071e-05	0.0892138
SL-3	AX-110496623	3A	1.9119e-05	0.0904341
SL-blup	AX-110496623	3A	9.39486e-05	0.0768053
SL-4	AX-94479553	3A	7.48243e-05	0.0797586
SN-3	AX-110057888	3B	7.50762e-05	0.0767991
SN-4	AX-109379472	3B	3.55065e-05	0.0880869
SN-blup	AX-109379472	3B	4.67247e-05	0.0851147
SL-1	AX-108791993	3B	2.95362e-05	0.0878191
SL-4	AX-108791993	3B	3.66739e-05	0.0875579
SL-blup	AX-108791993	3B	5.8427e-05	0.0822634
SNU-3	AX-94879852	3D	6.40128e-05	0.0815944
GY-3	AX-94879852	3D	9.36135e-05	0.0760199
SL-blup	AX-111653592	3D	9.40573e-05	0.0770624
GY-1	AX-111088384	3D	6.34773e-06	0.0987621
GY-1	AX-110496510	3D	6.03312e-05	0.0795883
GY-1	AX-109181055	3D	1.6153e-06	0.113736
SNU-blup	AX-94456075	3D	1.60819e-05	0.0926042
GY-2	AX-111662342	4A	4.57287e-05	0.0795373
TKW-4	AX-108845936	4A	4.85537e-05	0.0841666
TKW-2	AX-109867083	4A	7.87752e-05	0.0780862
TKW-2	AX-111460300	4A	6.58511e-05	0.0794813
TKW-4	AX-108883779	4A	8.6894e-05	0.0810188
TKW-4	AX-110938251	4A	2.60862e-05	0.088731
TKW-2	AX-108735236	4A	5.63698e-05	0.0816101
TKW-2	AX-110977346	4A	4.28156e-05	0.0855616
TKW-4	AX-110977346	4A	8.95328e-05	0.0787055
TKW-blup	AX-110977346	4A	4.10418e-05	0.085353
TKW-4	AX-110976063	4A	3.99738e-05	0.0847053
SL-1	AX-110577792	4A	2.27924e-05	0.0884061
SL-2	AX-110577792	4A	5.07387e-05	0.0815432
SL-blup	AX-110577792	4A	3.71144e-05	0.0844311
SL-3	AX-111025153	4A	2.44029e-05	0.0872862
SL-3	AX-109901470	4B	8.95507e-05	0.0801836
TKW-blup	AX-109901470	4B	2.8048e-05	0.0874015
SL-4	AX-109898875	4B	4.0735e-05	0.0850793
SL-1	AX-109294476	4D	5.6279e-05	0.082594
SL-4	AX-109294476	4D	7.32355e-05	0.0818469
SL-blup	AX-109294476	4D	3.10451e-05	0.0885092
SL-1	AX-109861283	5A	4.56264e-05	0.0848267
SL-3	AX-109861283	5A	8.13161e-05	0.078897
SL-4	AX-109861283	5A	5.04363e-05	0.0859761
SL-blup	AX-109861283	5A	1.49934e-05	0.0953991
SN-3	AX-110185031	5A	7.63242e-05	0.0755208
SL-1	AX-110185031	5A	8.25514e-06	0.0974799
SL-3	AX-110185031	5A	8.92356e-06	0.0960858
SL-4	AX-110185031	5A	7.55307e-05	0.0795112
SL-blup	AX-110185031	5A	4.22923e-06	0.10339
SL-3	AX-108916290	5A	4.86916e-05	0.0874704
SL-3	AX-108789596	5A	5.97719e-05	0.079672
SL-3	AX-108851118	5A	2.71341e-05	0.0879101
SNU-2	AX-110590130	5A	5.67496e-05	0.0830399
KNS-1	AX-109600316	5A	3.36109e-06	0.104011
KNS-4	AX-109600316	5A	2.03762e-05	0.0911463
KNS-blup	AX-109600316	5A	3.38085e-06	0.104216
SL-1	AX-109940171	5B	7.56064e-05	0.101043
SL-4	AX-109940171	5B	7.28679e-05	0.0982279
SL-blup	AX-109940171	5B	4.30251e-05	0.107454
SL-1	AX-110606057	5B	1.29281e-05	0.0930567
SL-4	AX-110606057	5B	8.0171e-06	0.0983728
SL-blup	AX-110606057	5B	7.16637e-06	0.0985729
GY-1	AX-108808516	5D	9.47511e-05	0.0804055
GY-1	AX-110510530	5D	9.40445e-05	0.0760966
GY-1	AX-111578018	6A	7.89826e-05	0.0821999
SN-1	AX-94478216	6A	2.17771e-05	0.0882706
SN-blup	AX-94478216	6A	1.18333e-05	0.0927741
SL-1	AX-94478216	6A	4.80137e-06	0.101496
SL-3	AX-94478216	6A	1.63525e-05	0.0905689
SL-4	AX-94478216	6A	1.74722e-06	0.111727
SL-blup	AX-94478216	6A	2.10377e-06	0.109025
SNU-blup	AX-110172686	6A	3.90359e-05	0.089367
SNU-blup	AX-109490063	6A	6.76514e-05	0.0823985
GY-1	AX-109862690	6A	2.89985e-07	0.167182
SL-1	AX-111569068	6B	6.27229e-05	0.0793421
SL-4	AX-111569068	6B	7.63174e-05	0.0786461
SL-blup	AX-111569068	6B	3.25185e-05	0.0852069
KNS-3	AX-110602749	6B	4.24945e-05	0.0826969
SL-1	AX-94621559	6D	7.95763e-05	0.0773141
SL-2	AX-94621559	6D	7.28994e-05	0.0782424
SL-4	AX-94621559	6D	5.9606e-05	0.0807794
SL-blup	AX-94621559	6D	6.69698e-05	0.0790116
GY-1	AX-111694627	6D	1.38244e-05	0.0934099
SNU-4	AX-111503210	6D	9.94492e-05	0.0766996
GY-1	AX-108976043	6D	7.7919e-05	0.0775933
SNU-1	AX-108766586	7B	7.82022e-05	0.0777156
SNU-1	AX-109321162	7B	5.14819e-05	0.081299
KNS-1	AX-111622533	7D	8.2557e-05	0.07675
KNS-blup	AX-111622533	7D	5.75813e-05	0.0811695
KNS-blup	AX-111101483	7D	6.51305e-05	0.0647586
KNS-blup	AX-109984815	7D	3.49557e-05	0.0859699
KNS-blup	AX-110026669	7D	7.85573e-05	0.0774079
SNU: spike number per unit area; SN: spikelet number; SL: spike length; KNS: kernel number per spike; TKW: thousand-kernel weight; GY: grain yield. The 1, 2, 3, 4 and 5 indicated the Haerbin 2018; Haerbin 2019, Keshan 2018, Keshan 2019 and the best linear unbiased prediction (BLUP).
